# Supplementary material for: The autocrine loop of ALK receptor and ALKAL2 ligand is an actionable target in consensus molecular subtype 1 colon cancer
Source: J Exp Clin Cancer Res. 2022 Mar 29;41:113. doi: 10.1186/s13046-022-02309-1 (PMC8962179; doi:10.1186/s13046-022-02309-1)
Supplement: Supplementary file 9 — Additional file 9: Table S1. [file 13046_2022_2309_MOESM9_ESM.xlsx]

## Sheet: Munka1
probe set	gene	gene.index	RP/Rsum	FC:(class1/class2)	pfp	P.value
209987_s_at	ASCL1	19110	1.732	1.207e+22	9.636e-05	1.786e-09
209988_s_at	ASCL1	19111	2	1.905e+19	7.323e-05	2.714e-09
208211_s_at	ALK	17388	2.449	5.607e+19	8.665e-05	4.817e-09
201215_at	PLS3	10509	4.899	1987000000000000	0.0004078	3.022e-08
226618_at	FLJ25076	35373	5.831	3614000000	0.0005055	4.683e-08
228046_at	LOC152485	36784	8.775	16730000000	0.001147	1.276e-07
228640_at	PCDH7	37376	9.487	1070000000	0.001187	1.539e-07
226764_at		35518	9.798	92235803	0.001122	1.663e-07
228915_at	DACH1	37647	10.68	447127522	0.001224	2.042e-07
227276_at	PLXDC2	36025	11.53	82774305	0.001324	2.453e-07
220615_s_at	MLSTD1	29469	13.75	28000000	0.001822	3.713e-07
209387_s_at	TM4SF1	18527	14.7	1860691	0.001953	4.343e-07
213110_s_at	COL4A5	22093	17	3425104	0.002532	6.1e-07
204915_s_at	SOX11	14163	18.49	1805857	0.002859	7.417e-07
223918_at	ACSL6	32723	20.2	932487	0.003273	9.096e-07
204971_at	CSTA	14218	22	394484	0.003735	1.107e-06
228635_at	PCDH10	37371	22.98	112454	0.003886	1.224e-06
209735_at	ABCG2	18863	25.92	137123	0.004838	1.613e-06
236297_at	---	44939	27.66	52517	0.005314	1.871e-06
219440_at	RAI2	28305	27.93	242179	0.005161	1.913e-06
239195_at	---	47797	32.31	57086	0.006848	2.665e-06
205696_s_at	GFRA1	14940	32.53	43409	0.006637	2.705e-06
226612_at	FLJ25076	35368	32.62	37319	0.006389	2.723e-06
238575_at	OSBPL6	47183	33.05	19972	0.006306	2.804e-06
202478_at	TRIB2	11755	38.34	16871	0.008474	3.925e-06
206440_at	LIN7A	15671	39.33	13533	0.008631	4.158e-06
203413_at	NELL2	12683	39.75	12420	0.008511	4.258e-06
1553995_a_at	NT5E	1231	51.23	4043	0.01452	7.533e-06
204584_at	L1CAM	13836	51.93	4491	0.01445	7.764e-06
218793_s_at	SCML1	27661	52.44	3268	0.01428	7.935e-06
225664_at	COL12A1	34431	59.4	3002	0.01825	1.048e-05
204724_s_at	COL9A3	13974	62.35	2491	0.0197	1.168e-05
217284_x_at	SERHL	26180	63.71	2654	0.02004	1.226e-05
233998_x_at	---	42664	64.5	257681	0.01999	1.26e-05
209985_s_at	ASCL1	19108	64.81	2581	0.01963	1.273e-05
238455_at	---	47066	65.35	884.1	0.01944	1.297e-05
223605_at		32417	67.28	2293	0.02018	1.384e-05
235913_at	LOC400713	44560	70.99	183.8	0.02215	1.559e-05
212154_at	SDC2	21152	73.83	1457	0.02354	1.701e-05
217276_x_at	SERHL2	26172	74.3	1688	0.02328	1.725e-05
213768_s_at	ASCL1	22741	74.99	1939	0.02318	1.761e-05
209083_at	CORO1A	18229	75.58	1338	0.02302	1.792e-05
230163_at	LOC143381	38882	76	1364	0.02277	1.814e-05
203423_at	RBP1	12693	76.75	494.3	0.02274	1.854e-05
219737_s_at	PCDH9	28600	80.83	1331	0.02494	2.08e-05
225667_s_at	---	34434	80.87	1034	0.02443	2.082e-05
225651_at	UBE2E2	34418	81.24	1113	0.02415	2.103e-05
1557533_at	---	3655	81.85	1161	0.02404	2.138e-05
217146_at	JRK	26045	87.43	649.8	0.02725	2.474e-05
232315_at	LOC400713	41002	88.25	609	0.02727	2.526e-05
232210_at	---	40899	88.81	934.5	0.02711	2.562e-05
214540_at	HIST1H2BO	23503	89.22	231.4	0.02686	2.588e-05
223883_s_at	STK31	32692	89.39	942.2	0.02646	2.599e-05
216456_at		25377	92.61	823.1	0.02808	2.81e-05
207826_s_at	ID3	17021	94.23	734.7	0.02866	2.92e-05
218312_s_at	ZSCAN18	27187	95.07	889.9	0.0287	2.978e-05
214807_at		23763	99.14	566.4	0.03093	3.266e-05
206504_at	CYP24A1	15734	105.5	537.7	0.03488	3.749e-05
222747_s_at	SCML1	31570	112.8	551.1	0.03974	4.344e-05
234715_at	GOLGA2LY1 /// GOLGA2LY2	43373	115.1	249.4	0.04081	4.537e-05
242660_at	C10orf112	51228	118.1	431.1	0.04247	4.8e-05
1561501_s_at	LOC348180	5972	121.4	356.2	0.04444	5.105e-05
204638_at	ACP5	13890	125.1	368.4	0.04673	5.455e-05
215034_s_at	TM4SF1	23986	126.8	356.6	0.04734	5.614e-05
203685_at	BCL2	12949	130.2	320.1	0.04942	5.952e-05
